# Supplementary material for: Histocompatibility Antigen, Class I, G (HLA-G)’s Role during Pregnancy and Parturition: A Systematic Review of the Literature
Source: Life (Basel). 2021 Oct 9;11(10):1061. doi: 10.3390/life11101061 (PMC8537334; doi:10.3390/life11101061)
Supplement: Supplementary file 1 [file life-11-01061-s001.zip]

Archive with 1 entries (1 files):
- life-1342756-supplementary.pdf
